# Supplementary material for: Functional genomic characterization of metallothioneins in brown trout (Salmo trutta L.). using synthetic genetic analysis
Source: Sci Rep. 2019 Aug 14;9:11827. doi: 10.1038/s41598-019-48303-0 (PMC6694099; doi:10.1038/s41598-019-48303-0)
Supplement: Supplementary file 2 — Supplementary Dataset 1 [file 41598_2019_48303_MOESM2_ESM.xlsx]

## Sheet: Interactions
Interaction types are defined as Synthetic lethal (SL) or synthetic sick (SS).
																	Group Names	Total	Interactors
MetA_Hayle	Interaction		MetA_Camel	Interaction		MetB_Hayle	Interaction		MetB_Camel	Interaction							MetA_Camel MetA_Hayle MetB_Camel MetB_Hayle	20	RSE1 APN2 GPP1 OAF1 DYG2 MCM2 DPB3 UBA3 DEF1 MEC3 MEI5 EMP46 STE12 PCK1 GLN3 VMR1 CCC2 HAP4 DDC1 YKE4
SKN7	SL		ADA2	SL		ACS1	SS		ACE2	SS							MetA_Camel MetA_Hayle MetB_Hayle	2	HSP12 FKH1
RAD18	SS		RPL20B	SS		ADA2	SS		ACS1	SS							MetA_Hayle MetB_Camel MetB_Hayle	13	HTA2 ILV6 DAL1 CTF4 PSK1 SKN7 MMT2 RPL15B SWI5 PRX1 RAD18 EAF1 WSC3
GRE3	SL		VPS27	SS		AFT1	SS		ADA2	SS							MetA_Camel MetB_Camel MetB_Hayle	10	RPL20B SMF1 ZRT2 HXT5 TSA2 BSD2 YAP1 AFT1 ADA2 MMT1
PSK1	SS		TEL1	SS		APN2	SS		AFT1	SS							MetA_Camel MetA_Hayle	1	GRX1
TRX1	SS		TSA2	SL		BDF2	SS		APN2	SS							MetA_Hayle MetB_Hayle	2	ZRT1 GRE3
CTF4	SS		AFT1	SS		BSD2	SS		BDF2	SS							MetA_Hayle MetB_Camel	1	ACE2
WSC3	SS		BSD2	SS		CCC2	SS		BSD2	SS							MetA_Camel MetB_Hayle	2	TEL1 VPS27
HTA2	SL		YAP1	SL		CTF4	SS		CCC2	SS							MetB_Camel MetB_Hayle	11	RPL9A RAD27 GPX2 BDF2 UNG1 TKL2 POL1 GRX7 TPS2 FRM2 ACS1
RPL15B	SS		MMT1	SL		DAL1	SS		CTF4	SS							MetA_Hayle	3	RPL16B TSA1 TRX1
RPL16B	SS		SMF1	SS		DDC1	SS		DAL1	SS							MetB_Hayle	6	MAC1 TRR1 THI3 TPS1 VPS60 PET5
EAF1	SL		ZRT2	SL		DEF1	SS		DDC1	SS
SWI5	SL		HXT5	SL		DPB3	SS		DEF1	SS
ACE2	SS		MCM2	SS		DYG2	SS		DPB3	SS
ZRT1	SL		FKH1	SS		EAF1	SS		DYG2	SS
MMT2	SS		MEI5	SS		EMP46	SS		EAF1	SS
DAL1	SS		DPB3	SS		FRM2	SS		EMP46	SS
TSA1	SL		DDC1	SS		GLN3	SS		FRM2	SS
PRX1	SS		STE12	SS		GPP1	SS		GLN3	SS
ILV6	SS		GLN3	SS		GPX2	SS		GPP1	SS
MCM2	SS		HAP4	SS		GRX7	SS		GPX2	SS
FKH1	SS		VMR1	SS		HAP4	SS		GRX7	SS
MEI5	SS		YKE4	SS		HTA2	SS		HAP4	SS
DPB3	SS		EMP46	SS		HXT5	SS		HTA2	SS
DDC1	SS		CCC2	SS		ILV6	SS		HXT5	SS
STE12	SS		UBA3	SS		MCM2	SS		ILV6	SS
GLN3	SS		GRX1	SS		MEC3	SS		MCM2	SS
HAP4	SS		PCK1	SS		MEI5	SS		MEC3	SS
VMR1	SS		DEF1	SS		MMT1	SS		MEI5	SS
YKE4	SS		OAF1	SS		MMT2	SS		MMT1	SS
EMP46	SS		MEC3	SS		OAF1	SS		MMT2	SS
CCC2	SS		DYG2	SS		PCK1	SS		OAF1	SS
UBA3	SS		RSE1	SS		POL1	SS		PCK1	SS
GRX1	SS		APN2	SS		PRX1	SS		POL1	SS
PCK1	SS		HSP12	SS		PSK1	SS		PRX1	SS
DEF1	SS		GPP1	SS		RAD18	SS		PSK1	SS
OAF1	SS					RAD27	SS		RAD18	SS
MEC3	SS					RPL15B	SS		RAD27	SS
DYG2	SS					RPL20B	SS		RPL15B	SS
RSE1	SS					RPL9A	SS		RPL20B	SS
APN2	SS					RSE1	SS		RPL9A	SS
HSP12	SS					SKN7	SS		RSE1	SS
GPP1	SS					SMF1	SS		SKN7	SS
						STE12	SS		SMF1	SS
						SWI5	SS		STE12	SS
						TKL2	SS		SWI5	SS
						TPS2	SS		TKL2	SS
						TSA2	SS		TPS2	SS
						UBA3	SS		TSA2	SS
						UNG1	SS		UBA3	SS
						VMR1	SS		UNG1	SS
						WSC3	SS		VMR1	SS
						YAP1	SS		WSC3	SS
						YKE4	SS		YAP1	SS
						ZRT2	SS		YKE4	SS
						TEL1	SS		ZRT2	SS
						VPS27	SS
						GRE3	SS
						HSP12	SS
						TPS1	SS
						FKH1	SS
						MAC1	SL
						VPS60	SL
						ZRT1	SS
						PET5	SL
						THI3	SL
						TRR1	SL

## Sheet: Functional Analysis
k: number of genes from the input cluster in given category.
f: number of genes total in given category.
The p-values represent the probability that the intersection of a given list with any given functional category occurs by chance. The Bonferroni-correction divides the p-value threshold, that would be deemed significant for an individual test, by the number of tests conducted and thus accounts for spurious significance due to multiple testing over the categories of a database.
GO Molecular Function
Category	p-value	In Category from Cluster	k	f
DNA binding	9.791e-11	OAF1 HTA2 APN2 MCM2 DPB3 RAD18 SWI5 EAF1 ADA2 GLN3 STE12 SKN7 FKH1 DEF1 HAP4 RAD27 ACE2 MEC3 YAP1 POL1 DDC1 CTF4	22	449
metal ion transmembrane transporter activity	3.991e-06	PCA1 ZRT1 YKE4 ZRT2	4	12
metal ion binding	8.453e-06	OAF1 MCM2 GRX7 TKL2 PCA1 RAD18 THI3 SWI5 CCC2 ADA2 GLN3 FET5 AFT1 DAL1 RAD27 EMP46 ACE2 VPS27 SMF1	19	647
sequence-specific DNA binding	2.94e-05	OAF1 SWI5 GLN3 AFT1 STE12 SKN7 FKH1 ACE2 YAP1	9	165
zinc ion transmembrane transporter activity	4.923e-05	ZRT1 YKE4 ZRT2	3	8
copper-exporting ATPase activity	9.543e-05	PCA1 CCC2	2	2
peroxidase activity	0.000142	PRX1 GPX2 TSA2	3	11
sequence-specific DNA binding transcription factor activity	0.0003788	OAF1 GLN3 AFT1 STE12 SKN7 FKH1 YAP1	7	138
copper ion binding	0.0006686	PCA1 CCC2 FET5	3	18
peroxiredoxin activity	0.001395	PRX1 TSA2	2	6
thioredoxin peroxidase activity	0.002572	PRX1 TSA2	2	8
antioxidant activity	0.003286	PRX1 TSA2	2	9
zinc ion binding	0.003373	OAF1 APN2 RAD18 SWI5 ADA2 GLN3 DAL1 ACE2 VPS27	9	314
cation transmembrane transporter activity	0.004956	MMT1 MMT2	2	11
transcription activator activity	0.005573	OAF1 SWI5 ACE2	3	37
cadmium-exporting ATPase activity	0.009844	PCA1	1	1
cation-transporting ATPase activity	0.009844	CCC2	1	1
phosphatidylserine binding	0.009844	ADA2	1	1
high affinity zinc uptake transmembrane transporter activity	0.009844	ZRT1	1	1
D-xylose:NADP reductase activity	0.009844	GRE3	1	1
allantoinase activity	0.009844	DAL1	1	1
phosphoenolpyruvate carboxykinase (ATP) activity	0.009844	PCK1	1	1
phosphoenolpyruvate carboxykinase activity	0.009844	PCK1	1	1
glycoprotein binding	0.009844	EMP46	1	1
low-affinity zinc ion transmembrane transporter activity	0.009844	ZRT2	1	1
uracil DNA N-glycosylase activity	0.009844	UNG1	1	1
nucleoside binding	0.009844	POL1	1	1
copper-transporting ATPase activity	0.009844	PCA1	1	1
GO Biological Process
Category	p-value	In Category from Cluster	k	f
metal ion transport	2.031e-09	BSD2 PCA1 CCC2 ZRT1 YKE4 ZRT2	6	14
DNA repair	1.732e-08	HTA2 APN2 TEL1 RAD18 BDF2 EAF1 DEF1 RAD27 MEC3 UNG1 MEI5 DDC1 CTF4	13	183
response to DNA damage stimulus	3.58e-07	HTA2 APN2 TEL1 RAD18 BDF2 EAF1 DEF1 RAD27 MEC3 UNG1 MEI5 DDC1	12	197
cellular response to oxidative stress	3.519e-06	PRX1 GRX7 GPX2 TRR1 TSA2 HSP12 GRE3	7	67
ion transport	8.58e-06	PCA1 CCC2 FET5 ZRT1 YKE4 ZRT2 MMT1 MMT2	8	107
zinc ion transport	7.333e-05	ZRT1 YKE4 ZRT2	3	9
copper ion export	9.543e-05	PCA1 CCC2	2	2
zinc ion transmembrane transport	9.543e-05	ZRT1 ZRT2	2	2
cell redox homeostasis	0.0002204	PRX1 GRX7 TRR1 TSA2	4	31
cellular iron ion homeostasis	0.0002204	PCA1 CCC2 MMT1 MMT2	4	31
copper ion transport	0.0002427	PCA1 CCC2 SMF1	3	13
cadmium ion transport	0.0002845	PCA1 SMF1	2	3
regulation of transcription from RNA polymerase II promoter in response to oxidative stress	0.0005653	SKN7 YAP1	2	4
response to singlet oxygen	0.0005653	SKN7 YAP1	2	4
DNA replication	0.0008029	MCM2 DPB3 RAD27 POL1 CTF4	5	75
regulation of transcription, DNA-dependent	0.001111	OAF1 BDF2 SWI5 EAF1 ADA2 GLN3 AFT1 STE12 SKN7 FKH1 HAP4 ACE2 YAP1	13	507
response to metal ion	0.001395	VMR1 YAP1	2	6
regulation of transcription involved in G1 phase of mitotic cell cycle	0.001395	SWI5 ACE2	2	6
iron ion transport	0.001395	FET5 SMF1	2	6
trehalose biosynthetic process	0.001941	TPS1 TPS2	2	7
transcription, DNA-dependent	0.001974	OAF1 BDF2 SWI5 EAF1 ADA2 GLN3 AFT1 STE12 SKN7 FKH1 HAP4 ACE2 YAP1	13	540
iron ion homeostasis	0.002014	FET5 MMT1 MMT2	3	26
transmembrane transport	0.002654	PCA1 CCC2 ZRT1 VMR1 HXT5 YKE4 ZRT2 MMT1 MMT2	9	303
response to cadmium ion	0.003286	PRX1 YAP1	2	9
response to stress	0.003638	TPS1 BSD2 TPS2 HSP12 GRE3 SKN7	6	152
DNA-dependent DNA replication initiation	0.004383	MCM2 POL1 CTF4	3	34
cellular response to osmotic stress	0.009844	HSP12	1	1
nitrogen catabolite activation of transcription from RNA polymerase II promoter	0.009844	GLN3	1	1
high-affinity zinc ion transport	0.009844	ZRT1	1	1
negative regulation of fatty acid metabolic process	0.009844	FRM2	1	1
negative regulation of cell cycle	0.009844	FKH1	1	1
negative regulation of transcription elongation from RNA polymerase II promoter	0.009844	FKH1	1	1
allantoin assimilation pathway	0.009844	DAL1	1	1
base-excision repair, base-free sugar-phosphate removal	0.009844	RAD27	1	1
gene conversion at mating-type locus, DNA repair synthesis	0.009844	RAD27	1	1
low-affinity zinc ion transport	0.009844	ZRT2	1	1
mitotic cell cycle G1/S transition checkpoint	0.009844	DDC1	1	1
G2/M transition checkpoint	0.009844	DDC1	1	1
acetate fermentation	0.009844	ACS1	1	1
